# Supplementary material for: Study on the earth pressure of a foundation pit adjacent to a composite foundation with rigid-flexible and long-short piles
Source: PLoS One. 2021 May 20;16(5):e0251985. doi: 10.1371/journal.pone.0251985 (PMC8136853; doi:10.1371/journal.pone.0251985)
Supplement: S1 Dataset — (XLS) [file pone.0251985.s001.xls]

## Sheet: Fig 4
Particle size (mm)	Percent finer (%)
0.075	1.13964
0.1	1.47239
0.25	20.0403
0.5	93.35
1	99.6907
2	100

## Sheet: Fig 5
Normal stress (kPa)	Shear stress (kPa)
100	77.276
200	143.616
300	220.626
400	292.434

## Sheet: Fig 6
ε	σ
3.00424	47.9199
3.02119	48.2558
3.02967	48.4238
3.05087	48.7597
3.07206	49.0956
3.08902	49.5995
3.0975	49.4315
3.0975	48.9276
3.11021	48.5917
3.12293	48.2558
3.12717	47.416
3.13141	46.7442
3.13141	46.0724
3.12717	45.2326
3.12717	44.2248
3.12293	43.385
3.12293	42.8811
3.11869	42.0413
3.11869	40.8656
3.11869	40.0258
3.11445	39.1861
3.11021	38.3462
3.10597	37.1705
3.10597	35.8269
3.0975	35.155
3.09326	33.8114
3.08902	32.8036
3.08054	31.4599
3.0763	30.1163
3.07206	28.9406
3.06782	27.7649
3.05934	26.7571
3.05087	25.9173
3.04239	26.4212
3.05087	28.1008
3.05511	29.7804
3.05511	31.124
3.05934	32.6357
3.06782	34.3152
3.07206	35.8269
3.0763	37.1705
3.08478	38.5142
3.09326	40.0258
3.10173	41.5375
3.11021	42.7132
3.11869	43.7209
3.12717	44.7287
3.14836	45.5685
3.16956	46.5762
3.18651	47.0801
3.19923	47.584
3.22466	47.584
3.24586	47.584
3.27129	48.0879
3.28825	48.5917
3.31368	48.9276
3.33911	48.9276
3.36455	49.5995
3.3815	49.9354
3.38998	49.0956
3.40694	48.0879
3.41118	46.9121
3.40694	44.8966
3.39846	42.8811
3.39846	41.2015
3.39422	39.354
3.39422	38.0103
3.3815	36.3308
3.37726	34.8191
3.37303	33.3075
3.36455	31.7959
3.36031	30.1163
3.34759	28.6046
3.34335	27.4289
3.33064	26.2532
3.3264	27.7649
3.33064	29.9483
3.33911	32.6357
3.34759	34.4832
3.35607	36.4987
3.35607	38.5142
3.36879	40.3618
3.37726	42.5452
3.38574	43.8889
3.4027	45.9044
3.42813	47.2481
3.46204	48.4238
3.49595	49.2636
3.51715	49.5995
3.52139	50.6072
3.5341	50.2713
3.5553	49.7674
3.57225	49.5995
3.59345	49.2636
3.59345	47.9199
3.59769	46.2403
3.59769	44.5607
3.58921	42.5452
3.58497	40.6977
3.57649	39.354
3.57649	38.0103
3.56802	36.1628
3.56378	34.8191
3.55954	33.3075
3.55106	31.7959
3.54258	30.1163
3.5341	28.7726
3.5341	27.5969
3.52139	26.4212
3.50867	25.7493
3.50867	26.9251
3.51291	28.7726
3.51291	30.9561
3.52563	33.1395
3.5341	35.155
3.54258	37.1705
3.55106	38.8501
3.5553	40.3618
3.56378	41.8734
3.56802	43.385
3.58073	44.7287
3.59345	45.9044
3.60617	46.9121
3.61464	47.584
3.62312	48.5917
3.63584	48.5917
3.64432	49.0956
3.65279	49.0956
3.67823	49.2636
3.69094	49.7674
3.71214	49.2636
3.7079	48.0879
3.71214	46.7442
3.7079	45.2326
3.7079	44.2248
3.7079	42.5452
3.70366	40.8656
3.69518	39.354
3.69518	38.0103
3.68671	36.4987
3.67823	35.155
3.67399	33.4755
3.66551	31.7959
3.66127	30.6202
3.65279	29.6124
3.64855	28.2687
3.63584	27.093
3.62736	25.9173
3.62736	25.5814
3.62736	27.5969
3.6316	29.9483
3.63584	32.1318
3.64008	33.8114
3.64855	36.3308
3.66127	37.6744
3.66551	39.522
3.67823	41.5375
3.68671	43.2171
3.69518	45.0646
3.71214	46.5762
3.72062	47.584
3.75453	48.4238
3.76724	49.0956
3.78844	49.7674
3.80539	49.4315
3.81387	48.7597
3.81811	47.7519
3.82235	46.2403
3.81811	44.7287
3.81811	42.7132
3.80963	40.8656
3.80539	39.522
3.80116	37.8424
3.79268	35.9948
3.78844	34.3152
3.77996	33.1395
3.77572	32.1318
3.76724	30.4522
3.76301	28.7726
3.75453	27.7649
3.74605	26.5892
3.74181	25.7493
3.73757	27.9328
3.74605	30.1163
3.74605	32.1318
3.75453	33.9793
3.76301	36.6667
3.77148	38.0103
3.77148	39.8579
3.78844	41.7054
3.80116	43.385
3.81387	45.4005
3.82235	46.4083
3.84778	47.9199
3.8817	48.5917
3.90289	49.2636
3.92408	49.5995
3.9368	48.9276
3.94104	47.9199
3.94104	46.2403
3.94104	44.8966
3.92832	43.2171
3.93256	41.8734
3.92832	40.5297
3.91985	38.6822
3.91561	36.6667
3.90289	35.155
3.89865	33.4755
3.89441	31.7959
3.88593	30.2842
3.88593	28.7726
3.87322	27.5969
3.86474	26.4212
3.85626	25.4134
3.85626	26.9251
3.85626	28.4367
3.85626	30.4522
3.86898	32.6357
3.87322	34.1473
3.87746	35.8269
3.8817	37.5065
3.89017	39.1861
3.90289	40.3618
3.90713	41.8734
3.91561	43.385
3.91985	44.3928
3.94104	45.4005
3.958	46.5762
3.97495	47.2481
4.00039	47.7519
4.01734	48.0879
4.04277	48.4238
4.06397	48.7597
4.08516	49.2636
4.10636	49.2636
4.12331	49.2636
4.13603	49.0956
4.14451	48.5917
4.14875	47.7519
4.14875	46.7442
4.14875	45.9044
4.14875	44.8966
4.14451	43.7209
4.14027	42.3773
4.13603	40.8656
4.13179	39.354
4.12755	38.5142
4.12755	37.3385
4.11908	36.4987
4.1106	34.8191
4.1106	34.1473
4.10212	32.8036
4.09788	31.7959
4.09364	30.4522
4.08516	29.6124
4.08092	28.4367
4.07669	27.261
4.06821	26.4212
4.06397	25.5814
4.05973	26.4212
4.05973	27.5969
4.05973	29.1085
4.07245	30.6202
4.07245	32.1318
4.08092	33.8114
4.08516	35.323
4.09788	37.1705
4.10212	38.5142
4.10636	39.6899
4.1106	40.8656
4.11484	41.8734
4.11908	42.8811
4.13179	44.0568
4.14027	45.0646
4.15723	46.0724
4.17842	46.7442
4.19538	47.416
4.21657	47.9199
4.24624	48.4238
4.2632	48.7597
4.28439	48.7597
4.30135	49.2636
4.3183	49.2636
4.32678	48.5917
4.3395	47.9199
4.34374	47.0801
4.34374	46.0724
4.3395	44.7287
4.3395	43.553
4.3395	42.2093
4.33102	41.2015
4.32678	39.1861
4.32254	38.1783
4.3183	37.1705
4.30983	35.6589
4.30983	34.4832
4.30135	33.3075
4.29711	31.9638
4.29287	31.124
4.28863	30.1163
4.28439	29.1085
4.27168	28.1008
4.26744	27.093
4.25896	26.2532
4.25896	27.261
4.2632	28.4367
4.2632	29.9483
4.2632	31.292
4.26744	32.2997
4.28015	33.3075
4.28015	34.4832
4.28015	35.6589
4.28439	36.4987
4.29287	37.6744
4.29711	39.0181
4.30559	40.0258
4.30983	41.0336
4.31407	42.2093
4.32254	43.2171
4.3395	44.0568
4.34374	45.2326
4.35645	45.9044
4.37341	46.5762
4.39037	46.9121
4.4158	47.416
4.43699	47.584
4.44971	47.7519
4.47514	47.9199
4.4921	48.2558
4.51753	48.5917
4.54721	49.0956
4.57688	49.0956
4.59807	48.9276
4.61079	48.5917
4.62351	48.2558
4.63622	48.0879
4.65318	47.9199
4.66166	47.416
4.66166	45.9044
4.66166	45.0646
4.66166	44.0568
4.65742	42.8811
4.65742	42.0413
4.65318	41.5375
4.64894	40.5297
4.65318	39.522
4.64894	38.6822
4.6447	37.8424
4.64046	36.6667
4.63198	35.8269
4.63198	34.8191
4.62775	33.8114
4.61927	32.9716
4.61927	31.7959
4.61079	31.124
4.60655	29.7804
4.59807	28.7726
4.59383	27.5969
4.58536	26.9251
4.57688	26.2532
4.57264	25.7493
4.5684	26.5892
4.57688	27.4289
4.57264	28.6046
4.58112	29.9483
4.58536	30.9561
4.58536	32.4677
4.59383	33.3075
4.59383	34.3152
4.59807	35.323
4.60655	36.6667
4.61079	37.6744
4.61503	38.5142
4.61927	39.522
4.61927	40.5297
4.62775	41.2015
4.63622	42.5452
4.63622	43.385
4.64894	43.8889
4.66166	44.7287
4.67013	45.7364
4.68285	46.4083
4.69557	47.2481
4.71252	47.9199
4.7422	48.4238
4.75915	49.0956
4.77187	49.7674
4.79306	50.2713
4.80154	50.4393
4.80578	49.4315
4.82274	49.0956
4.83545	48.4238
4.83545	47.584
4.83121	46.0724
4.83121	44.3928
4.83121	43.553
4.82697	41.8734
4.82274	40.5297
4.8185	39.354
4.8185	38.1783
4.81002	36.8346
4.80154	34.9871
4.79306	33.4755
4.79306	31.6279
4.78459	30.2842
4.77611	29.1085
4.76339	27.4289
4.75067	25.7493
4.7422	25.2455
4.7422	27.093
4.7422	29.1085
4.75915	31.292
4.75915	33.6434
4.77187	35.323
4.77611	37.1705
4.78882	38.6822
4.7973	40.3618
4.80578	42.0413
4.81426	43.7209
4.82697	44.8966
4.84393	45.5685
4.84817	46.0724
4.85665	46.2403
4.86513	47.416
4.88632	48.0879
4.8948	47.2481
4.91175	47.9199
4.92871	48.5917
4.94566	48.2558
4.95838	47.9199
4.9711	48.0879
5.00077	48.2558
5.04316	48.5917
5.06859	48.7597
5.1025	49.0956
5.13218	49.2636
5.15337	49.9354
5.17881	50.2713
5.19576	50.4393

## Sheet: Fig 7
Normal stress	Shear stress	Shear stress
	Before knurling	After kurling
25	6	14.8
50	13	28.5
75	15	41.1
100	21	53

## Sheet: Fig 8
Normal stress	Shear stress
	Before gluing	After gluing
25	5.8	17.3
50	11.5	33.5
75	17	53
100	21.5	66.1

## Sheet: Fig 16
Surcharge load acting on the loading plate	Settlement	Settlement
	NG	CFRLP
0	0	0
10	0.215	0.306
20	0.65	1.692
30	1.22	2.914
40	2.19	4.17
50	2.93	5.366
60	3.66	6.56
70	5.14	7.876
80	6.35	9.104
90	8.05	10.376

## Sheet: Fig 17(a)
Surcharge load	Pile-soil stress ratio
	Rigid pile	Flexible pile
15	4.14652	1.87021
30	5.78755	3.15914
45	8.68101	3.79036
60	12.7486	3.82691
75	15.2795	3.45701
90	17.3694	3.43924
105	16.9138	3.38292
120	18.0736	3.21944
135	17.0443	3.31934

## Sheet: Fig 17(b)
Surcharge load	Load sharing ratio	Load sharing ratio	Load sharing ratio
	Rigid pile	Flexible pile	Soil
15	0.09181	0.05963	0.84856
30	0.11894	0.09349	0.78758
45	0.16547	0.10404	0.7305
60	0.22531	0.09739	0.6773
75	0.26082	0.08498	0.6542
90	0.28641	0.08166	0.63193
105	0.28138	0.08104	0.63758
120	0.29612	0.07596	0.62792
135	0.28337	0.07947	0.63716

## Sheet: Fig 18
Additional lateral earth pressure	Depth
0 kPa		15 kPa		30 kPa		45 kPa		60 kPa		75 kPa		90 kPa		105 kPa		120 kPa		135 kPa
0	0.2	0	0.2	0	0.2	0	0.2	0	0.2	0	0.2	0	0.2	0	0.2	0	0.2	0	0.2
0	0.2	2.61	0.2	5.12	0.2	7.11	0.2	8.07	0.2	10.42	0.2	10.42	0.2	10.19	0.2	11	0.2	11.1	0.2
0	0.4	2.55	0.4	5.01	0.4	7.5	0.4	10.27	0.4	13.49	0.4	14.61	0.4	18.59	0.4	21.69	0.4	25.01	0.4
0	0.6	1.54	0.6	3.17	0.6	4.43	0.6	5.69	0.6	7.59	0.6	9.89	0.6	14.03	0.6	18.02	0.6	22	0.6
0	0.8	0.54	0.8	1.97	0.8	4.13	0.8	5.56	0.8	8.27	0.8	10.51	0.8	13	0.8	16.48	0.8	18.23	0.8
0	1	0.27	1	1.91	1	4.33	1	7.05	1	10.47	1	13.59	1	16.82	1	19.29	1	21.31	1
0	1.2	0.23	1.2	1.81	1.2	4.81	1.2	7.3	1.2	10.5	1.2	14.1	1.2	17.5	1.2	19	1.2	21.5	1.2
0	1.4	0.19	1.4	1.68	1.4	3.13	1.4	5.36	1.4	7.01	1.4	9.23	1.4	11.66	1.4	13.98	1.4	16.31	1.4
0	1.6	0.21	1.6	1.9	1.6	3.07	1.6	4.85	1.6	6.31	1.6	7.71	1.6	9.75	1.6	11.53	1.6	13.55	1.6
0	1.8	0.56	1.8	1.67	1.8	3.12	1.8	4.83	1.8	5.98	1.8	7.33	1.8	9.36	1.8	11.26	1.8	13.17	1.8

## Sheet: Fig 19
Additional lateral earth pressure	Depth
Experimental value of the NG		Experimental value of the CFRLP		Theoretical value of the NG
0	0.2	0	0.2	0	0.2
12.75	0.2	11.1	0.2	22.85	0.2
25.66	0.4	25.01	0.4	25.39	0.4
18.19	0.6	22	0.6	16.08	0.6
14.01	0.8	18.23	0.8	11.29	0.8
8.07	1	21.31	1	7.95	1
7.1	1.2	21.5	1.2	5.67	1.2
3.97	1.4	16.31	1.4	4.12	1.4
2.1	1.6	13.55	1.6	3.06	1.6
3.23	1.8	13.17	1.8	2.31	1.8

[truncated: 16 more sheets: Fig 20, Fig 21(a), Fig 21(b), Fig 22, Fig 23, Fig 25(a), Fig 25(b), Fig 25(c), Fig 26, Fig 28, Fig 29, Fig 30, Fig 31, Fig 32, Fig 33, Fig 34]
